# Supplementary material for: The epithelial transcriptome and mucosal microbiota are altered for goats fed with a low-protein diet
Source: Front Microbiol. 2023 Sep 4;14:1237955. doi: 10.3389/fmicb.2023.1237955 (PMC10507412; doi:10.3389/fmicb.2023.1237955)
Supplement: Supplementary file 2 [file Table_2.XLSX]

## Sheet: Genus abundance
Group	CON	CON	CON	CON	CON	CON	CON	CON	CON	CON	CON	LP	LP	LP	LP	LP	LP	LP	LP	LP
Sample	RM1	RM12	RM13	RM16	RM17	RM2	RM20	RM24	RM3	RM5	RM8	RM10	RM14	RM15	RM18	RM19	RM22	RM23	RM7	RM9
Unassigned	0.31095	0.291032	0.547191	0.600026	0.74853	0.680202	0.380276	0.766407	0.730199	0.674855	0.532051	0.621903	0.668943	0.359264	0.502678	0.578054	0.461315	0.366577	0.688821	0.262263
g:Prevotella	0.433304	0.60246	0.246705	0.0779023	0.0612849	0.087494	0.305588	0.101559	0.0921235	0.194763	0.0887207	0.0572197	0.103233	0.497485	0.377821	0.192255	0.209356	0.374531	0.133891	0.663555
g:Campylobacter	0.0749228	0.0376221	0.0349039	0.170517	0.130831	0.046843	0.268574	0.0300512	0.0887619	0.0643595	0.273457	0.2343	0.157052	0.110351	0.0599439	0.143388	0.205846	0.181337	0.0836449	0.0193946
g:Desulfovibrio	0.00526281	0.0434304	0.0016845	0.0656565	0.0315008	0.0871717	0.0154689	0.00202718	0.0459848	0.0166497	0.0474378	0.0573991	0.00591364	0.0109667	0.0097844	0.00432721	0.0141869	0.014223	0.0161534	0.0075908
g:Fibrobacter	0.0810073	0.0071064	0.0790973	0.0227518	0.00388395	0.0329858	0.00440792	0.031722	0.00799736	0.0107524	0.0149995	0.0030294	0.0283557	0.00388361	0.0257759	0.015626	0.00378178	0.0251834	0.00277276	0.00259832
g:Treponema	0.043457	0.00631435	0.0212297	0.0122899	0.00291833	0.0168497	0.00306906	0.0156828	0.00760189	0.00645147	0.00784171	0.00286996	0.0148479	0.00267627	0.0111186	0.0182267	0.03366	0.00946776	0.00241566	0.00373044
g:Desulfobulbus	0.00193192	0.000198011	0.00047067	0.000969099	0.00381958	0.0045577	0.0109374	0.0219871	0.00182357	0.00124152	0.00446795	0.00906826	0.0023612	0.000201223	0.000154694	0.0154075	0.0509392	0.00929717	0.0288619	0.0115811
g:Succiniclasticum	0.0114583	0.00228813	0.0229637	0.0146466	0.00302562	0.0191976	0.00082391	0.00583649	0.00848072	0.00782601	0.0068387	0.00223219	0.00506275	0.00279701	0.00409939	0.0113425	0.00175508	0.00422211	0.00737302	0.0144578
g:Ruminococcus	0.0122133	0.00215612	0.0258125	0.0120917	0.00115875	0.0132588	0.00102989	0.0076409	0.00619576	0.00651798	0.00713504	0.00201295	0.00316954	0.00209272	0.00257179	0.00386826	0.00200581	0.00366769	0.00199555	0.00116924
g:Eubacterium	0.00273133	0.00301417	0.00143678	0.00592472	0.00665208	0.00230187	0.00284249	0.00951214	0.00162584	0.00470004	0.00832042	0.002571	0.0061689	0.00597634	0.00222373	0.00474244	0.00298782	0.00765524	0.0245557	0.00276535
g:Fretibacterium	0.0011325	0.00255214	0.00047067	0.00330375	0.00148062	0.0013581	0.00282189	0.00113611	0.00107657	0.00150756	0.000980213	0.00424514	0.000850883	0.00034208	0.000444745	0.00382455	0.00513988	0.00113016	0.00709995	0.00439858
g:Butyrivibrio	0.00344192	0.000594033	0.00485533	0.00852367	0.00143771	0.00273922	0.000288368	0.00140343	0.00276832	0.0013302	0.00353333	0.000538117	0.00051053	0.000664037	0.00146959	0.000502655	0.000522346	0.000639713	0.000126035	0.000371188
g:Clostridium_XlVa	0.0138787	2.20012e-05	0.00262584	0.00039645	2.14583e-05	0.000759616	0.000144184	0.00131432	0.0010546	0.00215049	0.000182365	0.000179372	0.000446713	0.000563426	0.000328725	0.00179208	0.000898435	0.000319857	0.000378104	0.000167035
g:Pseudobutyrivibrio	0.0014878	0.000308017	0.00356718	0.00103517	0.00109437	0.0013581	0.000370759	0.00147026	0.00160387	0.00161841	0.00123097	0.000239163	0.00210593	0.00203236	0.000309388	0.001202	0.000459664	0.00061839	0.000357098	0.000222713
g:Pyramidobacter	0.000421913	0.000484027	0.00113952	8.80999e-05	0.000708124	0.000575467	0.00288368	0.000556917	0.000593211	0.00419013	0.000387526	0.000458396	0.000127632	0	0	0.00323448	0.00365642	0.000213238	0.00014704	0.00228281
g:Saccharofermentans	0.00137677	6.60037e-05	0.00178359	4.405e-05	0.000150208	2.30187e-05	6.17932e-05	0.000222767	0.000131825	0.00042123	0.00170967	0.00079721	0.000148904	0.000362202	0.000870154	0.000152982	8.35754e-05	2.13238e-05	0.000126035	7.42377e-05
g:Atopobium	0.000288677	0	2.47721e-05	2.2025e-05	0.000514999	0	0.000329564	2.22767e-05	0.00085686	0.00028821	9.11826e-05	0.000219233	2.12721e-05	0.000201223	0	0.000371528	8.35754e-05	0.000383828	0.000819224	0.00285815
g:Ruminobacter	0	0	0.00161019	0.00125542	0.000214583	0.00069056	2.05977e-05	0.000289597	0	0	9.11826e-05	3.98605e-05	6.38162e-05	0	0	0	0	0.000127943	0	0
g:Anaeroplasma	0.000266471	0.000242014	0.000322037	6.60749e-05	4.29166e-05	0	4.11955e-05	0.00080196	0.000659123	0.00026604	0.000113978	0.000418535	4.25441e-05	2.01223e-05	1.93367e-05	0.000590074	4.17877e-05	0.000106619	0	0.000204154
g:Cloacibacterium	0	4.40025e-05	9.90884e-05	0	0.000493541	0	0	0	0	0	0	0	0	0	0.000174031	0	0.00317586	6.39713e-05	0	0
g:Succinimonas	0	0	4.95442e-05	0.00187212	0	0.00145018	0	0.000111383	6.59123e-05	0	0.000205161	0	8.50883e-05	6.0367e-05	0	0	0	2.13238e-05	2.10058e-05	0
g:Clostridium_IV	0.000244265	4.40025e-05	0.00163496	0.000418475	4.29166e-05	2.30187e-05	2.05977e-05	2.22767e-05	8.78831e-05	4.434e-05	0.000136774	0	0.000127632	0	1.93367e-05	0	2.08938e-05	4.26476e-05	0	0
g:Sphingomonas	6.66178e-05	0	9.90884e-05	0.000154175	0.000193125	6.9056e-05	0	0.000111383	0.000241679	2.217e-05	4.55913e-05	0.000199302	0.000297809	6.0367e-05	9.66837e-05	0.00028411	8.35754e-05	0.000106619	0.000231063	0.000259832
g:Intestinimonas	0.000155442	2.20012e-05	0.000222949	4.405e-05	0	9.20747e-05	0	0.000111383	6.59123e-05	4.434e-05	2.27957e-05	5.97907e-05	6.38162e-05	0	9.66837e-05	0.000808619	0	4.26476e-05	0.000210058	5.56783e-05
